# Supplementary material for: Gender Differences in Preoperative Anxiety and the Association with Early Maladaptive Schemas: A Cross-Sectional Correlational Study
Source: Healthcare (Basel). 2026 Apr 15;14(8):1054. doi: 10.3390/healthcare14081054 (PMC13116481; doi:10.3390/healthcare14081054)
Supplement: Supplementary file 1 [file healthcare-14-01054-s001.zip]

Archive with 1 entries (1 files):
- healthcare-4219142-supplementary.pdf
